# Supplementary material for: The Development of Eupyrene Sperm Is Dependent on Sperm-Leucylaminopeptidase in Bombyx mori
Source: Insects. 2026 Apr 3;17(4):389. doi: 10.3390/insects17040389 (PMC13115824; doi:10.3390/insects17040389)
Supplement: Supplementary file 1 [file insects-17-00389-s001.zip]

Archive with 1 entries (1 files):
- insects-4194857-supplementary.pdf
